# Supplementary material for: A Randomized Trial Comparing Concurrent versus Sequential Radiation and Endocrine Therapy in Early-Stage, Hormone-Responsive Breast Cancer
Source: Curr Oncol. 2024 Aug 7;31(8):4531–45. doi: 10.3390/curroncol31080338 (PMC11353105; doi:10.3390/curroncol31080338)
Supplement: Supplementary file 1 [file curroncol-31-00338-s001.zip]

Archive with 1 entries (1 files):
- curroncol-3076538-supplementary.pdf
